# Supplementary material for: svCapture: efficient and specific detection of very low frequency structural variant junctions by error-minimized capture sequencing
Source: NAR Genom Bioinform. 2023 May 9;5(2):lqad042. doi: 10.1093/nargab/lqad042 (PMC10167630; doi:10.1093/nargab/lqad042)
Supplement: lqad042_Supplemental_Files [file lqad042_supplemental_files.zip]

Archive with 3 entries (2 files):
- suppl_data/
- suppl_data/svCapture_supplemental_031123.pdf
- svCapture_supplemental_031123.pdf
